# Supplementary material for: Diverse Anelloviruses Identified in Leporids from Arizona (USA)
Source: Viruses. 2025 Feb 18;17(2):280. doi: 10.3390/v17020280 (PMC11860494; doi:10.3390/v17020280)
Supplement: Supplementary file 1 [file viruses-17-00280-s001.zip]

Archive with 1 entries (1 files):
- viruses-3447173-supplementary.pdf
